# Supplementary material for: SWI/SNF chromatin remodeling complex and glucose metabolism are deregulated in advanced bladder cancer
Source: IUBMB Life. 2020 Feb 19;72(6):1175–88. doi: 10.1002/iub.2254 (PMC7317882; doi:10.1002/iub.2254)
Supplement: Supplementary file 3 — Supplementary Dataset 1 Gene Ontology classification of genes positively correlating with SMARCA2 expression in BLCA [file IUB-72-1175-s003.xlsx]

## Sheet: Arkusz1
Supplementary Dataset 1. Gene Ontology classification of genes positively correlating with SMARCA2 expression in BLCA
Gene Ontology term	Cluster frequency	Genome freq.	Corr.	Genes annotated to the term
			P-value
nucleic acid metabolic process	212 of 548 genes, 38.7%	5117 of 19693 genes, 26.0%	7.22e-08	RMI1, ZNF436, TRIM6, CBX7, CCDC111, TRMT61B, CRY2, UHRF2, TADA1, HBP1, TCEANC, PRPF3, C22orf28, PAXIP1, CNOT10, MYNN, ANXA4, SMU1, DCP1A, C3orf63, CDC5L, SATB1, ZNF563, ZNF701, DCAF6, ZNF610, GATAD2B, ZBTB5, MYCN, TTF1, C1orf77, SRRM1, RSC1A1, G3BP2, UBP1, DAB2, ZNF92, ZNF212, ARID1A, ZNF844, MPHOSPH8, MORF4L1, YTHDC1, XPC, RCL1, RBM14, RFXAP, ZNF766, SF3A1, ZHX2, ARNT, TCF7L2, PHF17, POLR3C, USP…
RNA metabolic process	193 of 548 genes, 35.2%	4591 of 19693 genes, 23.3%	3.06e-07	ZNF436, TRIM6, CBX7, CCDC111, TRMT61B, CRY2, TADA1, HBP1, TCEANC, PRPF3, C22orf28, PAXIP1, CNOT10, MYNN, ANXA4, SMU1, DCP1A, C3orf63, CDC5L, SATB1, ZNF563, ZNF701, DCAF6, ZNF610, GATAD2B, ZBTB5, MYCN, TTF1, C1orf77, SRRM1, RSC1A1, G3BP2, UBP1, DAB2, ZNF92, ZNF212, ARID1A, ZNF844, MPHOSPH8, MORF4L1, YTHDC1, RCL1, RBM14, RFXAP, ZNF766, SF3A1, ZHX2, ARNT, TCF7L2, PHF17, POLR3C, USP16, EXOSC10, QTRTD…
cellular metabolic process	364 of 548 genes, 66.4%	10620 of 19693 genes, 53.9%	3.06e-06	RMI1, ZNF436, TRIM6, CBX7, CCDC111, TRMT61B, CRY2, SCYL3, UHRF2, HBP1, TTC7B, ENPP4, COX7A2L, PRPF3, C22orf28, FBXW8, USP46, NUB1, ZER1, LMBRD1, VPS13A, C3orf63, CDC5L, ZNF701, PPP1R2, WDR5B, PDXDC1, TBC1D5, MAN1A1, MYCN, TTF1, C1orf77, UBP1, PIK3R4, ARID1A, ZNF844, KIAA1586, GPR55, EPS15, RFXAP, ZNF766, DHDDS, VTA1, ARNT, PHF17, STX17, POLR3C, EXOSC10, QTRTD1, JAK2, ZNF425, RRAGA, PCNP, NFX1, CD…
heterocycle metabolic process	230 of 548 genes, 42.0%	5955 of 19693 genes, 30.2%	6.47e-06	RMI1, ZNF436, TRIM6, CBX7, CCDC111, TRMT61B, CRY2, UHRF2, TADA1, HBP1, TCEANC, ENPP4, COX7A2L, PRPF3, C22orf28, PAXIP1, CNOT10, MYNN, ANXA4, PRKAG1, LMBRD1, SMU1, RPIA, DCP1A, C3orf63, CDC5L, SATB1, ZNF563, ZNF701, MCCC1, DCAF6, ZNF610, GATAD2B, ZBTB5, MYCN, TTF1, C1orf77, SRRM1, RSC1A1, G3BP2, UBP1, DAB2, ZNF92, ZNF212, ARID1A, ZNF844, MPHOSPH8, MORF4L1, YTHDC1, XPC, RCL1, RBM14, RFXAP, ZNF766, …
nucleobase-containing compound metabolic process	225 of 548 genes, 41.1%	5793 of 19693 genes, 29.4%	6.78e-06	RMI1, ZNF436, TRIM6, CBX7, CCDC111, TRMT61B, CRY2, UHRF2, TADA1, HBP1, TCEANC, ENPP4, COX7A2L, PRPF3, C22orf28, PAXIP1, CNOT10, MYNN, ANXA4, PRKAG1, SMU1, RPIA, DCP1A, C3orf63, CDC5L, SATB1, ZNF563, ZNF701, DCAF6, ZNF610, GATAD2B, ZBTB5, MYCN, TTF1, C1orf77, SRRM1, RSC1A1, G3BP2, UBP1, DAB2, ZNF92, ZNF212, ARID1A, ZNF844, MPHOSPH8, MORF4L1, YTHDC1, XPC, RCL1, RBM14, RFXAP, ZNF766, SF3A1, ZHX2, DC…
cellular aromatic compound metabolic process	231 of 548 genes, 42.2%	6001 of 19693 genes, 30.5%	7.98e-06	RMI1, ZNF436, TRIM6, CBX7, CCDC111, TRMT61B, CRY2, UHRF2, TADA1, HBP1, TCEANC, ENPP4, COX7A2L, PRPF3, C22orf28, PAXIP1, CNOT10, MYNN, ANXA4, PRKAG1, LMBRD1, SMU1, RPIA, DCP1A, C3orf63, CDC5L, SATB1, ZNF563, ZNF701, DCAF6, ZNF610, GATAD2B, ZBTB5, MYCN, TTF1, C1orf77, SRRM1, RSC1A1, G3BP2, UBP1, DAB2, ZNF92, ZNF212, ARID1A, ZNF844, MPHOSPH8, MORF4L1, YTHDC1, XPC, RCL1, RBM14, RFXAP, ZNF766, SF3A1, …
chromosome organization	68 of 548 genes, 12.4%	1197 of 19693 genes, 6.1%	4.23e-05	CBX7, SMC5, MSL2, TADA1, WAC, PAXIP1, SENP6, SETX, MCM3, PHF13, GLYR1, C3orf63, PHF20, SETMAR, SATB1, HUWE1, WDR5B, GATAD2B, DYNC1LI1, MSH2, SETDB1, C1orf77, SGOL1, POGZ, MPHOSPH8, ARID1A, MORF4L1, MSH6, VPRBP, XPC, RBM14, UBE2E1, TCF7L2, PHF17, USP16, EXOSC10, JAK2, ASH1L, HP1BP3, SIRT1, RPA2, SPIN1, SMARCC1, SET, CDC26, ZMYND11, MCM2, KAT2B, HDAC5, NCOA1, CSRP2BP, BRD3, PHF16, SART3, CDK2, SMAD…
organic cyclic compound metabolic process	234 of 548 genes, 42.7%	6218 of 19693 genes, 31.6%	4.99e-05	RMI1, ZNF436, TRIM6, CBX7, OSBP, CCDC111, TRMT61B, CRY2, UHRF2, TADA1, HBP1, TCEANC, ENPP4, COX7A2L, PRPF3, C22orf28, PAXIP1, CNOT10, MYNN, ANXA4, PRKAG1, LMBRD1, SMU1, RPIA, DCP1A, C3orf63, CDC5L, SATB1, ZNF563, ZNF701, MCCC1, DCAF6, ZNF610, GATAD2B, ZBTB5, MYCN, TTF1, C1orf77, SRRM1, RSC1A1, G3BP2, UBP1, DAB2, ZNF92, ZNF212, ARID1A, ZNF844, MPHOSPH8, MORF4L1, YTHDC1, XPC, RCL1, RBM14, RFXAP, ZN…
covalent chromatin modification	37 of 548 genes, 6.8%	475 of 19693 genes, 2.4%	5.19e-05	JAK2, ASH1L, MSL2, TADA1, SIRT1, WAC, PAXIP1, SET, GLYR1, C3orf63, KAT2B, HDAC5, PHF20, SETMAR, SATB1, CSRP2BP, NCOA1, HUWE1, PHF16, WDR5B, SETDB1, SART3, CDK2, SMAD4, C1orf77, ING4, MPHOSPH8, KDM4C, ARRB1, EHMT1, MORF4L1, VPRBP, RBM14, UBE2E1, PHF17, USP16, EPC1
chromatin organization	50 of 548 genes, 9.1%	767 of 19693 genes, 3.9%	6.04e-05	JAK2, CBX7, ASH1L, HP1BP3, MSL2, TADA1, SIRT1, WAC, SPIN1, PAXIP1, SMARCC1, SET, ZMYND11, PHF13, GLYR1, C3orf63, MCM2, KAT2B, HDAC5, PHF20, SETMAR, SATB1, CSRP2BP, NCOA1, HUWE1, BRD3, PHF16, WDR5B, GATAD2B, SART3, SETDB1, SMAD4, CDK2, ING4, C1orf77, MPHOSPH8, ARID1A, ARRB1, KDM4C, RBBP4, EHMT1, MORF4L1, VPRBP, RBM14, PBRM1, UBE2E1, VPS72, PHF17, USP16, EPC1
cellular macromolecule metabolic process	291 of 548 genes, 53.1%	8205 of 19693 genes, 41.7%	7.94e-05	RMI1, ZNF436, TRIM6, CBX7, CCDC111, TRMT61B, CRY2, SCYL3, UHRF2, HBP1, FBXW8, USP46, NUB1, ZER1, C3orf63, CDC5L, ZNF701, PPP1R2, WDR5B, TBC1D5, MAN1A1, MYCN, TTF1, C1orf77, UBP1, PIK3R4, ARID1A, ZNF844, KIAA1586, GPR55, EPS15, RFXAP, ZNF766, DHDDS, ARNT, PHF17, POLR3C, EXOSC10, JAK2, ZNF425, RRAGA, PCNP, NFX1, CDC26, ZNF670, SCAI, METTL6, ETV3, ZNF398, TOPORS, NCOA1, RANBP9, ANAPC2, SART3, CREB3,…
cellular nitrogen compound metabolic process	241 of 548 genes, 44.0%	6494 of 19693 genes, 33.0%	9.2e-05	RMI1, ZNF436, TRIM6, CBX7, CCDC111, TRMT61B, CRY2, UHRF2, TADA1, HBP1, TCEANC, PAIP2B, ENPP4, COX7A2L, EIF1B, PRPF3, C22orf28, PAXIP1, CNOT10, MYNN, ANXA4, PRKAG1, SMU1, RPIA, DCP1A, C3orf63, CDC5L, SATB1, ZNF563, ZNF701, MCCC1, DCAF6, ZNF610, GATAD2B, ZBTB5, MYCN, TTF1, C1orf77, SRRM1, RSC1A1, G3BP2, EIF4E3, UBP1, DAB2, ZNF92, ZNF212, CRAT, ARID1A, ZNF844, MPHOSPH8, MORF4L1, YTHDC1, XPC, RCL1, R…
histone modification	35 of 548 genes, 6.4%	455 of 19693 genes, 2.3%	0.00017	JAK2, ASH1L, MSL2, TADA1, SIRT1, WAC, PAXIP1, SET, GLYR1, KAT2B, HDAC5, SETMAR, PHF20, SATB1, CSRP2BP, NCOA1, HUWE1, PHF16, WDR5B, SETDB1, SART3, CDK2, SMAD4, C1orf77, ING4, KDM4C, ARRB1, EHMT1, MORF4L1, VPRBP, RBM14, UBE2E1, PHF17, USP16, EPC1
gene expression	207 of 548 genes, 37.8%	5422 of 19693 genes, 27.5%	0.00021	ZNF436, TRIM6, CBX7, TRMT61B, CRY2, TADA1, HBP1, TCEANC, PAIP2B, EIF1B, PRPF3, C22orf28, PAXIP1, CNOT10, MYNN, ANXA4, PRKAG1, SMU1, DCP1A, C3orf63, CDC5L, SATB1, ZNF563, ZNF701, DCAF6, ZNF610, GATAD2B, ZBTB5, MYCN, TTF1, C1orf77, SRRM1, RSC1A1, G3BP2, EIF4E3, UBP1, DAB2, ZNF92, ZNF212, ARID1A, ZNF844, MPHOSPH8, MORF4L1, YTHDC1, RCL1, RBM14, RFXAP, ZNF766, SF3A1, ZHX2, ARNT, TCF7L2, DHX29, POLR3C,…
cellular macromolecule biosynthetic process	188 of 548 genes, 34.3%	4809 of 19693 genes, 24.4%	0.00023	RMI1, ZNF436, TRIM6, CBX7, CCDC111, CRY2, TADA1, HBP1, TCEANC, PAIP2B, EIF1B, PAXIP1, CNOT10, MYNN, ANXA4, B4GALT1, C3orf63, CDC5L, SATB1, ZNF563, ZNF701, DCAF6, ZNF610, MAN1A1, GATAD2B, ZBTB5, MYCN, TTF1, RSC1A1, G3BP2, EIF4E3, UBP1, DAB2, ZNF92, ZNF212, ARID1A, ZNF844, MPHOSPH8, MORF4L1, RBM14, RFXAP, ZNF766, DHDDS, ZHX2, ARNT, TCF7L2, DHX29, POLR3C, USP16, EXOSC10, CASC3, ZBTB6, JAK2, ASH1L, Z…
regulation of cellular macromolecule biosynthetic process	156 of 548 genes, 28.5%	3831 of 19693 genes, 19.5%	0.00042	ZNF436, TRIM6, CBX7, CRY2, TADA1, HBP1, PAIP2B, EIF1B, PAXIP1, CNOT10, MYNN, ANXA4, C3orf63, CDC5L, SATB1, ZNF563, ZNF701, DCAF6, ZNF610, GATAD2B, ZBTB5, MYCN, TTF1, RSC1A1, G3BP2, EIF4E3, UBP1, DAB2, ZNF92, ZNF212, ARID1A, ZNF844, MPHOSPH8, MORF4L1, RBM14, RFXAP, ZNF766, ZHX2, ARNT, TCF7L2, DHX29, POLR3C, USP16, EXOSC10, CASC3, ZBTB6, JAK2, ASH1L, ZNF425, RPRD1B, NFX1, ZNF823, DYRK1A, ZNF670, EA…
metabolic process	377 of 548 genes, 68.8%	11470 of 19693 genes, 58.2%	0.00042	RMI1, ZNF436, TRIM6, CBX7, CCDC111, TRMT61B, CRY2, SCYL3, UHRF2, HBP1, TTC7B, ENPP4, COX7A2L, PRPF3, C22orf28, FBXW8, USP46, NUB1, ZER1, LMBRD1, VPS13A, ADAM22, C3orf63, CDC5L, ZNF701, PPP1R2, WDR5B, PDXDC1, TBC1D5, MAN1A1, MYCN, TTF1, C1orf77, UBP1, PIK3R4, ARID1A, ZNF844, KIAA1586, GPR55, EPS15, RFXAP, ZNF766, DHDDS, VTA1, ARNT, PHF17, STX17, POLR3C, EXOSC10, QTRTD1, JAK2, ZNF425, RRAGA, PCNP, …
regulation of nucleobase-containing compound metabolic process	162 of 548 genes, 29.6%	4033 of 19693 genes, 20.5%	0.00053	ZNF436, TRIM6, CBX7, CRY2, TADA1, HBP1, COX7A2L, PAXIP1, MYNN, ANXA4, PRKAG1, SMU1, DCP1A, C3orf63, CDC5L, SATB1, ZNF563, ZNF701, DCAF6, ZNF610, GATAD2B, ZBTB5, MYCN, TTF1, RSC1A1, G3BP2, UBP1, DAB2, ZNF92, ZNF212, ARID1A, ZNF844, MPHOSPH8, MORF4L1, YTHDC1, RBM14, RFXAP, ZNF766, ZHX2, ARNT, TCF7L2, PHF17, POLR3C, USP16, EXOSC10, ZBTB6, JAK2, ASH1L, ZNF425, RPRD1B, NFX1, ZNF823, DYRK1A, ZNF670, EA…
macromolecule metabolic process	319 of 548 genes, 58.2%	9388 of 19693 genes, 47.7%	0.0009	RMI1, ZNF436, TRIM6, CBX7, CCDC111, TRMT61B, CRY2, SCYL3, UHRF2, HBP1, PRPF3, C22orf28, FBXW8, USP46, NUB1, ZER1, ADAM22, C3orf63, CDC5L, ZNF701, PPP1R2, WDR5B, TBC1D5, MAN1A1, MYCN, TTF1, C1orf77, UBP1, PIK3R4, ARID1A, ZNF844, KIAA1586, GPR55, EPS15, RFXAP, ZNF766, DHDDS, ARNT, PHF17, POLR3C, EXOSC10, QTRTD1, JAK2, ZNF425, RRAGA, PCNP, NFX1, CDC26, ZNF670, SCAI, METTL6, ETV3, ZNF398, TOPORS, NCO…
macromolecule biosynthetic process	190 of 548 genes, 34.7%	4962 of 19693 genes, 25.2%	0.0009	RMI1, ZNF436, TRIM6, CBX7, CCDC111, CRY2, TADA1, HBP1, TCEANC, PAIP2B, EIF1B, PAXIP1, CNOT10, MYNN, ANXA4, B4GALT1, C3orf63, CDC5L, SATB1, ZNF563, ZNF701, DCAF6, ZNF610, MAN1A1, GATAD2B, ZBTB5, MYCN, TTF1, RSC1A1, G3BP2, EIF4E3, UBP1, DAB2, ZNF92, ZNF212, ARID1A, ZNF844, MPHOSPH8, MORF4L1, RBM14, RFXAP, ZNF766, DHDDS, ZHX2, ARNT, TCF7L2, DHX29, PHF17, POLR3C, USP16, EXOSC10, CASC3, ZBTB6, JAK2, A…
regulation of macromolecule biosynthetic process	159 of 548 genes, 29.0%	3973 of 19693 genes, 20.2%	0.00094	ZNF436, TRIM6, CBX7, CRY2, TADA1, HBP1, PAIP2B, EIF1B, PAXIP1, CNOT10, MYNN, ANXA4, C3orf63, CDC5L, SATB1, ZNF563, ZNF701, DCAF6, ZNF610, GATAD2B, ZBTB5, MYCN, TTF1, RSC1A1, G3BP2, EIF4E3, UBP1, DAB2, ZNF92, ZNF212, ARID1A, ZNF844, MPHOSPH8, MORF4L1, RBM14, RFXAP, ZNF766, ZHX2, ARNT, TCF7L2, DHX29, PHF17, POLR3C, USP16, EXOSC10, CASC3, ZBTB6, JAK2, ASH1L, ZNF425, RPRD1B, NFX1, ZNF823, DYRK1A, ZNF…
regulation of RNA metabolic process	150 of 548 genes, 27.4%	3719 of 19693 genes, 18.9%	0.00149	ZNF436, TRIM6, CBX7, CRY2, TADA1, HBP1, PAXIP1, MYNN, ANXA4, SMU1, DCP1A, C3orf63, CDC5L, SATB1, ZNF563, ZNF701, DCAF6, ZNF610, GATAD2B, ZBTB5, MYCN, RSC1A1, G3BP2, UBP1, DAB2, ZNF92, ZNF212, ARID1A, ZNF844, MPHOSPH8, MORF4L1, YTHDC1, RBM14, RFXAP, ZNF766, ZHX2, ARNT, TCF7L2, PHF17, POLR3C, USP16, ZBTB6, JAK2, ASH1L, ZNF425, RPRD1B, NFX1, ZNF823, DYRK1A, ZNF670, EAF1, SCAI, ETV3, ZNF398, TOPORS, …
regulation of cellular biosynthetic process	163 of 548 genes, 29.7%	4154 of 19693 genes, 21.1%	0.00224	ZNF436, TRIM6, CBX7, CRY2, TADA1, HBP1, PAIP2B, EIF1B, PAXIP1, CNOT10, MYNN, ANXA4, PRKAG1, C3orf63, CDC5L, SATB1, ZNF563, ZNF701, DCAF6, ZNF610, GATAD2B, ZBTB5, MYCN, TTF1, RSC1A1, G3BP2, EIF4E3, UBP1, DAB2, ZNF92, ZNF212, ARID1A, ZNF844, MPHOSPH8, MORF4L1, RBM14, RFXAP, ZNF766, ZHX2, ARNT, TCF7L2, DHX29, PHF17, POLR3C, USP16, EXOSC10, CASC3, ZBTB6, JAK2, ASH1L, ZNF425, RPRD1B, NFX1, ZNF823, DYR…
RNA biosynthetic process	146 of 548 genes, 26.6%	3638 of 19693 genes, 18.5%	0.00306	ZNF436, TRIM6, CBX7, CCDC111, CRY2, TADA1, HBP1, TCEANC, PAXIP1, MYNN, ANXA4, C3orf63, CDC5L, SATB1, ZNF563, ZNF701, DCAF6, ZNF610, GATAD2B, ZBTB5, MYCN, TTF1, RSC1A1, G3BP2, UBP1, DAB2, ZNF92, ZNF212, ARID1A, ZNF844, MPHOSPH8, MORF4L1, RBM14, RFXAP, ZNF766, ZHX2, ARNT, TCF7L2, PHF17, POLR3C, USP16, ZBTB6, JAK2, ASH1L, ZNF425, RPRD1B, NFX1, ZNF823, DYRK1A, ZNF670, EAF1, SCAI, ETV3, ZNF398, TOPORS…
nitrogen compound metabolic process	337 of 548 genes, 61.5%	10150 of 19693 genes, 51.5%	0.00333	RMI1, ZNF436, TRIM6, CBX7, CCDC111, TRMT61B, CRY2, SCYL3, UHRF2, HBP1, ENPP4, COX7A2L, PRPF3, C22orf28, FBXW8, USP46, NUB1, ZER1, LMBRD1, ADAM22, C3orf63, CDC5L, ZNF701, PPP1R2, WDR5B, PDXDC1, MAN1A1, MYCN, TTF1, C1orf77, UBP1, PIK3R4, ARID1A, ZNF844, KIAA1586, GPR55, RFXAP, ZNF766, DHDDS, ARNT, PHF17, POLR3C, EXOSC10, QTRTD1, JAK2, ZNF425, RRAGA, PCNP, NFX1, CDC26, ZNF670, AK3, SCAI, SPTLC3, AKR…
nucleic acid-templated transcription	145 of 548 genes, 26.5%	3621 of 19693 genes, 18.4%	0.00385	ZNF436, TRIM6, CBX7, CRY2, TADA1, HBP1, TCEANC, PAXIP1, MYNN, ANXA4, C3orf63, CDC5L, SATB1, ZNF563, ZNF701, DCAF6, ZNF610, GATAD2B, ZBTB5, MYCN, TTF1, RSC1A1, G3BP2, UBP1, DAB2, ZNF92, ZNF212, ARID1A, ZNF844, MPHOSPH8, MORF4L1, RBM14, RFXAP, ZNF766, ZHX2, ARNT, TCF7L2, PHF17, POLR3C, USP16, ZBTB6, JAK2, ASH1L, ZNF425, RPRD1B, NFX1, ZNF823, DYRK1A, ZNF670, EAF1, SCAI, ETV3, ZNF398, TOPORS, CREBL2,…
regulation of nucleic acid-templated transcription	140 of 548 genes, 25.5%	3466 of 19693 genes, 17.6%	0.0039	ZNF436, TRIM6, CBX7, CRY2, TADA1, HBP1, PAXIP1, MYNN, ANXA4, C3orf63, CDC5L, SATB1, ZNF563, ZNF701, DCAF6, ZNF610, GATAD2B, ZBTB5, MYCN, RSC1A1, G3BP2, UBP1, DAB2, ZNF92, ZNF212, ARID1A, ZNF844, MPHOSPH8, MORF4L1, RBM14, RFXAP, ZNF766, ZHX2, ARNT, TCF7L2, PHF17, POLR3C, USP16, ZBTB6, JAK2, ASH1L, ZNF425, RPRD1B, NFX1, ZNF823, DYRK1A, ZNF670, EAF1, SCAI, ETV3, ZNF398, TOPORS, CREBL2, NCOA1, XBP1, …
histone acetylation	17 of 548 genes, 3.1%	155 of 19693 genes, 0.8%	0.00421	MSL2, SMAD4, ING4, TADA1, SIRT1, PAXIP1, SET, ARRB1, MORF4L1, GLYR1, KAT2B, PHF20, NCOA1, CSRP2BP, PHF17, PHF16, EPC1
regulation of biosynthetic process	164 of 548 genes, 29.9%	4231 of 19693 genes, 21.5%	0.00444	ZNF436, TRIM6, CBX7, CRY2, TADA1, HBP1, PAIP2B, EIF1B, PAXIP1, CNOT10, MYNN, ANXA4, PRKAG1, C3orf63, CDC5L, SATB1, ZNF563, ZNF701, DCAF6, ZNF610, GATAD2B, ZBTB5, MYCN, TTF1, RSC1A1, G3BP2, EIF4E3, UBP1, DAB2, ZNF92, ZNF212, ARID1A, ZNF844, MPHOSPH8, MORF4L1, RBM14, RFXAP, ZNF766, ZHX2, ARNT, TCF7L2, DHX29, PHF17, POLR3C, USP16, EXOSC10, CASC3, ZBTB6, JAK2, ASH1L, ZNF425, RPRD1B, NFX1, ZNF823, DYR…
regulation of RNA biosynthetic process	140 of 548 genes, 25.5%	3475 of 19693 genes, 17.6%	0.00452	ZNF436, TRIM6, CBX7, CRY2, TADA1, HBP1, PAXIP1, MYNN, ANXA4, C3orf63, CDC5L, SATB1, ZNF563, ZNF701, DCAF6, ZNF610, GATAD2B, ZBTB5, MYCN, RSC1A1, G3BP2, UBP1, DAB2, ZNF92, ZNF212, ARID1A, ZNF844, MPHOSPH8, MORF4L1, RBM14, RFXAP, ZNF766, ZHX2, ARNT, TCF7L2, PHF17, POLR3C, USP16, ZBTB6, JAK2, ASH1L, ZNF425, RPRD1B, NFX1, ZNF823, DYRK1A, ZNF670, EAF1, SCAI, ETV3, ZNF398, TOPORS, CREBL2, NCOA1, XBP1, …
transcription, DNA-templated	143 of 548 genes, 26.1%	3575 of 19693 genes, 18.2%	0.00501	ZNF436, TRIM6, CBX7, CRY2, TADA1, HBP1, TCEANC, PAXIP1, MYNN, ANXA4, C3orf63, CDC5L, SATB1, ZNF563, ZNF701, DCAF6, ZNF610, GATAD2B, ZBTB5, MYCN, TTF1, RSC1A1, G3BP2, UBP1, DAB2, ZNF92, ZNF212, ARID1A, ZNF844, MPHOSPH8, MORF4L1, RBM14, RFXAP, ZNF766, ZHX2, ARNT, TCF7L2, POLR3C, USP16, ZBTB6, JAK2, ASH1L, ZNF425, RPRD1B, NFX1, ZNF823, DYRK1A, ZNF670, EAF1, SCAI, ETV3, ZNF398, TOPORS, CREBL2, NCOA1,…
regulation of transcription, DNA-templated	137 of 548 genes, 25.0%	3398 of 19693 genes, 17.3%	0.00588	ZNF436, TRIM6, CBX7, CRY2, TADA1, HBP1, PAXIP1, MYNN, ANXA4, C3orf63, CDC5L, SATB1, ZNF563, ZNF701, DCAF6, ZNF610, GATAD2B, ZBTB5, MYCN, RSC1A1, G3BP2, UBP1, DAB2, ZNF92, ZNF212, ARID1A, ZNF844, MPHOSPH8, MORF4L1, RBM14, RFXAP, ZNF766, ZHX2, ARNT, TCF7L2, POLR3C, USP16, ZBTB6, JAK2, ASH1L, ZNF425, RPRD1B, NFX1, ZNF823, DYRK1A, ZNF670, EAF1, ETV3, ZNF398, TOPORS, CREBL2, NCOA1, XBP1, SMAD4, CDK2, …
internal peptidyl-lysine acetylation	17 of 548 genes, 3.1%	160 of 19693 genes, 0.8%	0.00655	MSL2, SMAD4, ING4, TADA1, SIRT1, PAXIP1, SET, ARRB1, MORF4L1, GLYR1, KAT2B, PHF20, NCOA1, CSRP2BP, PHF17, PHF16, EPC1
organic substance metabolic process	358 of 548 genes, 65.3%	10995 of 19693 genes, 55.8%	0.00749	RMI1, ZNF436, TRIM6, CBX7, CCDC111, TRMT61B, CRY2, SCYL3, UHRF2, HBP1, TTC7B, ENPP4, COX7A2L, PRPF3, C22orf28, FBXW8, USP46, NUB1, ZER1, LMBRD1, ADAM22, C3orf63, CDC5L, ZNF701, PPP1R2, WDR5B, PDXDC1, TBC1D5, MAN1A1, MYCN, TTF1, C1orf77, UBP1, PIK3R4, ARID1A, ZNF844, KIAA1586, GPR55, EPS15, RFXAP, ZNF766, DHDDS, ARNT, PHF17, POLR3C, EXOSC10, QTRTD1, JAK2, ZNF425, RRAGA, PCNP, NFX1, CDC26, ZNF670, …
nucleobase-containing compound biosynthetic process	161 of 548 genes, 29.4%	4188 of 19693 genes, 21.3%	0.00965	ZNF436, TRIM6, CBX7, CCDC111, CRY2, TADA1, HBP1, TCEANC, PAXIP1, MYNN, ANXA4, PRKAG1, C3orf63, CDC5L, SATB1, ZNF563, ZNF701, DCAF6, ZNF610, GATAD2B, ZBTB5, MYCN, TTF1, RSC1A1, G3BP2, UBP1, DAB2, ZNF92, ZNF212, ARID1A, ZNF844, MPHOSPH8, MORF4L1, RBM14, RFXAP, ZNF766, ZHX2, DCK, ARNT, TCF7L2, PHF17, POLR3C, USP16, EXOSC10, ZBTB6, JAK2, ASH1L, ZNF425, RPRD1B, NFX1, ZNF823, DYRK1A, AK3, ZNF670, EAF1,…
regulation of gene expression	170 of 548 genes, 31.0%	4480 of 19693 genes, 22.7%	0.00999	ZNF436, TRIM6, CBX7, CRY2, TADA1, HBP1, PAIP2B, EIF1B, PAXIP1, CNOT10, MYNN, ANXA4, PRKAG1, SMU1, DCP1A, C3orf63, CDC5L, SATB1, ZNF563, ZNF701, DCAF6, ZNF610, GATAD2B, ZBTB5, MYCN, RSC1A1, G3BP2, EIF4E3, UBP1, DAB2, ZNF92, ZNF212, ARID1A, ZNF844, MPHOSPH8, MORF4L1, YTHDC1, RBM14, RFXAP, ZNF766, ZHX2, ARNT, TCF7L2, DHX29, POLR3C, USP16, EXOSC10, CASC3, ZBTB6, JAK2, ASH1L, ZNF425, RPRD1B, NFX1, ZNF…
